# Supplementary material for: Impact of COVID-19 on Incident Depression and Anxiety: A Population-Based Observational Study Using Statewide Claims Data
Source: Healthcare (Basel). 2025 Jul 8;13(14):1638. doi: 10.3390/healthcare13141638 (PMC12294617; doi:10.3390/healthcare13141638)
Supplement: Supplementary file 1 [file healthcare-13-01638-s001.zip]

Archive with 1 entries (1 files):
- healthcare-3701085-supplementary.pdf
